# Supplementary material for: Improving Contagion and Horizontal Transmission of Entomopathogenic Fungi by the White-Spotted Longicorn Beetle, Anoplophora malasiaca, with Help of Contact Sex Pheromone
Source: Insects. 2021 Apr 26;12(5):383. doi: 10.3390/insects12050383 (PMC8145553; doi:10.3390/insects12050383)
Supplement: Supplementary file 1 [file insects-12-00383-s001.zip]

Archive with 1 entries (1 files):
- insects-1153177-supplementary.pdf
